# Supplementary material for: Infestation ratings database for soybean aphid on early-maturity wild soybean lines
Source: Data Brief. 2017 Sep 12;15:138–41. doi: 10.1016/j.dib.2017.09.012 (PMC5972814; doi:10.1016/j.dib.2017.09.012)
Supplement: Supplementary file 2 — Supplementary material [file mmc2.xlsx]

## Sheet: Sheet1
test	rep	rating	acp	acno	acs	design
1	1	6	PI	507776		rcbd
1	2	6	PI	507776		rcbd
1	3	6	PI	507776		rcbd
1	4	6	PI	507776		rcbd
1	5	5	PI	507776		rcbd
1	6	6	PI	507776		rcbd
1	7	6	PI	507776		rcbd
1	8	6	PI	507776		rcbd
1	1	6	PI	507778		rcbd
1	2	6	PI	507778		rcbd
1	3	6	PI	507778		rcbd
1	4	6	PI	507778		rcbd
1	5	6	PI	507778		rcbd
1	6	5	PI	507778		rcbd
1	7	6	PI	507778		rcbd
1	8	6	PI	507778		rcbd
1	1	6	PI	507781		rcbd
1	2	6	PI	507781		rcbd
1	3	6	PI	507781		rcbd
1	4	6	PI	507781		rcbd
1	5	6	PI	507781		rcbd
1	6	6	PI	507781		rcbd
1	7	6	PI	507781		rcbd
1	8	6	PI	507781		rcbd
1	1	4	PI	507785		rcbd
1	2	6	PI	507785		rcbd
1	3	6	PI	507785		rcbd
1	4	6	PI	507785		rcbd
1	5	6	PI	507785		rcbd
1	6	5	PI	507785		rcbd
1	7	6	PI	507785		rcbd
1	8	6	PI	507785		rcbd
1	1	6	PI	507792		rcbd
1	2	6	PI	507792		rcbd
1	3	6	PI	507792		rcbd
1	4	6	PI	507792		rcbd
1	5	6	PI	507792		rcbd
1	6	6	PI	507792		rcbd
1	7	6	PI	507792		rcbd
1	8	6	PI	507792		rcbd
1	1	6	PI	507794		rcbd
1	2	6	PI	507794		rcbd
1	3	6	PI	507794		rcbd
1	4	6	PI	507794		rcbd
1	5	6	PI	507794		rcbd
1	6	1	PI	507794		rcbd
1	7	6	PI	507794		rcbd
1	8	6	PI	507794		rcbd
1	1	6	PI	507795		rcbd
1	2	6	PI	507795		rcbd
1	3	6	PI	507795		rcbd
1	4	6	PI	507795		rcbd
1	5	6	PI	507795		rcbd
1	6	6	PI	507795		rcbd
1	7	6	PI	507795		rcbd
1	8	6	PI	507795		rcbd
1	1	6	PI	507796		rcbd
1	2	6	PI	507796		rcbd
1	3	6	PI	507796		rcbd
1	4	6	PI	507796		rcbd
1	5	6	PI	507796		rcbd
1	6	6	PI	507796		rcbd
1	7	6	PI	507796		rcbd
1	8	6	PI	507796		rcbd
1	1	6	PI	522196	B	rcbd
1	2	6	PI	522196	B	rcbd
1	3	5	PI	522196	B	rcbd
1	4	6	PI	522196	B	rcbd
1	5	6	PI	522196	B	rcbd
1	6	5	PI	522196	B	rcbd
1	7	6	PI	522196	B	rcbd
1	8	6	PI	522196	B	rcbd
1	1	6	PI	522198	B	rcbd
1	2	6	PI	522198	B	rcbd
1	3	6	PI	522198	B	rcbd
1	4	6	PI	522198	B	rcbd
1	5	6	PI	522198	B	rcbd
1	6	6	PI	522198	B	rcbd
1	7	6	PI	522198	B	rcbd
1	8	6	PI	522198	B	rcbd
1	1	6	PI	522198	C	rcbd
1	2	4	PI	522198	C	rcbd
1	3	6	PI	522198	C	rcbd
1	4	6	PI	522198	C	rcbd
1	5	6	PI	522198	C	rcbd
1	6	6	PI	522198	C	rcbd
1	7	6	PI	522198	C	rcbd
1	8	6	PI	522198	C	rcbd
1	1	3	PI	549046		rcbd
1	2	2	PI	549046		rcbd
1	3	2	PI	549046		rcbd
1	4	3	PI	549046		rcbd
1	5	1	PI	549046		rcbd
1	6	1	PI	549046		rcbd
1	7	5	PI	549046		rcbd
1	8	2	PI	549046		rcbd	2
1	1	6		99PI423993		rcbd
1	2	6		99PI423993		rcbd
1	3	6		99PI423993		rcbd
1	4	6		99PI423993		rcbd
1	5	6		99PI423993		rcbd
1	6	5		99PI423993		rcbd
1	7	6		99PI423993		rcbd
1	8	6		99PI423993		rcbd
1	1	6		99PI507777		rcbd
1	2	6		99PI507777		rcbd
1	3	5		99PI507777		rcbd
1	4	5		99PI507777		rcbd
1	5	6		99PI507777		rcbd
1	6	4		99PI507777		rcbd
1	7	6		99PI507777		rcbd
1	8	6		99PI507777		rcbd
1	1	6		99PI507790		rcbd
1	2	5		99PI507790		rcbd
1	3	6		99PI507790		rcbd
1	4	6		99PI507790		rcbd
1	5	6		99PI507790		rcbd
1	6	6		99PI507790		rcbd
1	7	6		99PI507790		rcbd
1	8	6		99PI507790		rcbd
1	1	6		99PI522182B		rcbd
1	2	6		99PI522182B		rcbd
1	3	6		99PI522182B		rcbd
1	4	6		99PI522182B		rcbd
1	5	6		99PI522182B		rcbd
1	6	5		99PI522182B		rcbd
1	7	6		99PI522182B		rcbd
1	8	6		99PI522182B		rcbd
2	1	6	PI	507769		rcbd
2	2	6	PI	507769		rcbd
2	3	6	PI	507769		rcbd
2	4	6	PI	507769		rcbd
2	5	6	PI	507769		rcbd
2	6	6	PI	507769		rcbd
2	7	6	PI	507769		rcbd
2	8	6	PI	507769		rcbd
2	1	3	PI	507771		rcbd
2	2	5	PI	507771		rcbd
2	3	6	PI	507771		rcbd
2	4	6	PI	507771		rcbd
2	5	6	PI	507771		rcbd
2	6	6	PI	507771		rcbd
2	7	6	PI	507771		rcbd
2	8	6	PI	507771		rcbd
2	1	6	PI	522196	A	rcbd
2	2	6	PI	522196	A	rcbd
2	3	6	PI	522196	A	rcbd
2	4	6	PI	522196	A	rcbd
2	5	6	PI	522196	A	rcbd
2	6	6	PI	522196	A	rcbd
2	7	6	PI	522196	A	rcbd
2	8	6	PI	522196	A	rcbd
2	1	6	PI	522224	B	rcbd
2	2	6	PI	522224	B	rcbd
2	3	6	PI	522224	B	rcbd
2	4	6	PI	522224	B	rcbd
2	5	6	PI	522224	B	rcbd
2	6	6	PI	522224	B	rcbd
2	7	6	PI	522224	B	rcbd
2	8	6	PI	522224	B	rcbd
2	1	6	PI	522225	A	rcbd
2	2	6	PI	522225	A	rcbd
2	3	6	PI	522225	A	rcbd
2	4	6	PI	522225	A	rcbd
2	5	6	PI	522225	A	rcbd
2	6	6	PI	522225	A	rcbd
2	7	6	PI	522225	A	rcbd
2	8	6	PI	522225	A	rcbd
2	1	6	PI	522230	A	rcbd
2	2	6	PI	522230	A	rcbd
2	3	4	PI	522230	A	rcbd
2	4	6	PI	522230	A	rcbd
2	5	6	PI	522230	A	rcbd
2	6	6	PI	522230	A	rcbd
2	7	6	PI	522230	A	rcbd
2	8	6	PI	522230	A	rcbd
2	1	6	PI	522230	C	rcbd
2	2	6	PI	522230	C	rcbd
2	3	6	PI	522230	C	rcbd
2	4	6	PI	522230	C	rcbd
2	5	6	PI	522230	C	rcbd
2	6	6	PI	522230	C	rcbd
2	7	6	PI	522230	C	rcbd
2	8	6	PI	522230	C	rcbd
2	1	6	PI	522231	A	rcbd
2	2	6	PI	522231	A	rcbd
2	3	6	PI	522231	A	rcbd
2	4	6	PI	522231	A	rcbd
2	5	6	PI	522231	A	rcbd
2	6	6	PI	522231	A	rcbd
2	7	6	PI	522231	A	rcbd
2	8	6	PI	522231	A	rcbd
2	1	3	PI	549046		rcbd
2	2	3	PI	549046		rcbd
2	3	2	PI	549046		rcbd
2	4	3	PI	549046		rcbd
2	5	3	PI	549046		rcbd
2	6	3	PI	549046		rcbd
2	7	1	PI	549046		rcbd
2	8	3	PI	549046		rcbd
2	1	6		99PI423993		rcbd
2	2	6		99PI423993		rcbd
2	3	6		99PI423993		rcbd
2	4	6		99PI423993		rcbd
2	5	6		99PI423993		rcbd
2	6	6		99PI423993		rcbd
2	7	6		99PI423993		rcbd
2	8	6		99PI423993		rcbd
2	1	4		99PI522233		rcbd
2	2	4		99PI522233		rcbd
2	3	3		99PI522233		rcbd
2	4	2		99PI522233		rcbd
2	5	2		99PI522233		rcbd
2	6	1		99PI522233		rcbd
2	7	1		99PI522233		rcbd
2	8	4		99PI522233		rcbd	2.5
2	1	6		99PI522234		rcbd
2	2	6		99PI522234		rcbd
2	3	6		99PI522234		rcbd
2	4	6		99PI522234		rcbd
2	5	6		99PI522234		rcbd
2	6	6		99PI522234		rcbd
2	7	6		99PI522234		rcbd
2	8	6		99PI522234		rcbd
2	1	6		99PI522235A		rcbd
2	2	6		99PI522235A		rcbd
2	3	6		99PI522235A		rcbd
2	4	6		99PI522235A		rcbd
2	5	6		99PI522235A		rcbd
2	6	5		99PI522235A		rcbd
2	7	6		99PI522235A		rcbd
2	8	6		99PI522235A		rcbd
2	1	6		99PI522235B		rcbd
2	2	6		99PI522235B		rcbd
2	3	6		99PI522235B		rcbd
2	4	6		99PI522235B		rcbd
2	5	6		99PI522235B		rcbd
2	6	6		99PI522235B		rcbd
2	7	6		99PI522235B		rcbd
2	8	6		99PI522235B		rcbd
2	1	6		99PI532449		rcbd
2	2	6		99PI532449		rcbd
2	3	6		99PI532449		rcbd
2	4	6		99PI532449		rcbd
2	5	6		99PI532449		rcbd
2	6	6		99PI532449		rcbd
2	7	6		99PI532449		rcbd
2	8	6		99PI532449		rcbd
2	1	6		99PI532450		rcbd
2	2	6		99PI532450		rcbd
2	3	6		99PI532450		rcbd
2	4	6		99PI532450		rcbd
2	5	6		99PI532450		rcbd
2	6	6		99PI532450		rcbd
2	7	6		99PI532450		rcbd
2	8	6		99PI532450		rcbd
3	1	2	PI	447004		rcbd
3	2	6	PI	447004		rcbd
3	3	4	PI	447004		rcbd
3	4	6	PI	447004		rcbd
3	5	6	PI	447004		rcbd
3	6	6	PI	447004		rcbd
3	7	3	PI	447004		rcbd
3	8	4	PI	447004		rcbd
3	1	6	PI	468399	B	rcbd
3	2	6	PI	468399	B	rcbd
3	3	6	PI	468399	B	rcbd
3	4	6	PI	468399	B	rcbd
3	5	5	PI	468399	B	rcbd
3	6	6	PI	468399	B	rcbd
3	7	6	PI	468399	B	rcbd
3	8	6	PI	468399	B	rcbd
3	1	6	PI	468916		rcbd
3	2	6	PI	468916		rcbd
3	3	6	PI	468916		rcbd
3	4	6	PI	468916		rcbd
3	5	6	PI	468916		rcbd
3	6	6	PI	468916		rcbd
3	7	6	PI	468916		rcbd
3	8	6	PI	468916		rcbd
3	1	6	PI	468917		rcbd
3	2	6	PI	468917		rcbd
3	3	6	PI	468917		rcbd
3	4	6	PI	468917		rcbd
3	5	6	PI	468917		rcbd
3	6	6	PI	468917		rcbd
3	7	6	PI	468917		rcbd
3	8	3	PI	468917		rcbd
3	1	6	PI	468918		rcbd
3	2	6	PI	468918		rcbd
3	3	6	PI	468918		rcbd
3	4	6	PI	468918		rcbd
3	5	6	PI	468918		rcbd
3	6	6	PI	468918		rcbd
3	7	6	PI	468918		rcbd
3	8	6	PI	468918		rcbd
3	1	6	PI	507779		rcbd
3	2	6	PI	507779		rcbd
3	3	6	PI	507779		rcbd
3	4	6	PI	507779		rcbd
3	5	4	PI	507779		rcbd
3	6	6	PI	507779		rcbd
3	7	6	PI	507779		rcbd
3	8	6	PI	507779		rcbd
3	1	6	PI	522215		rcbd
3	2	6	PI	522215		rcbd
3	3	6	PI	522215		rcbd
3	4	6	PI	522215		rcbd
3	5	6	PI	522215		rcbd
3	6	6	PI	522215		rcbd
3	7	6	PI	522215		rcbd
3	8	6	PI	522215		rcbd
3	1	3	PI	549036		rcbd
3	2	6	PI	549036		rcbd
3	3	4	PI	549036		rcbd
3	4	5	PI	549036		rcbd
3	5	2	PI	549036		rcbd
3	6	6	PI	549036		rcbd
3	7	4	PI	549036		rcbd
3	8	4	PI	549036		rcbd
3	1	2	PI	549037		rcbd
3	2	4	PI	549037		rcbd
3	3	6	PI	549037		rcbd
3	4	4	PI	549037		rcbd
3	5	2	PI	549037		rcbd
3	6	6	PI	549037		rcbd
3	7	2	PI	549037		rcbd
3	8	3	PI	549037		rcbd
3	1	1	PI	549046		rcbd
3	2	4	PI	549046		rcbd
3	3	1	PI	549046		rcbd
3	4	3	PI	549046		rcbd
3	5	2	PI	549046		rcbd
3	6	2	PI	549046		rcbd
3	7	2	PI	549046		rcbd
3	8	3	PI	549046		rcbd
3	1	3	PI	549047		rcbd
3	2	6	PI	549047		rcbd
3	3	6	PI	549047		rcbd
3	4	6	PI	549047		rcbd
3	5	6	PI	549047		rcbd
3	6	6	PI	549047		rcbd
3	7	6	PI	549047		rcbd
3	8	6	PI	549047		rcbd
3	1	6	PI	593983		rcbd
3	2	6	PI	593983		rcbd
3	3	6	PI	593983		rcbd
3	4	6	PI	593983		rcbd
3	5	6	PI	593983		rcbd
3	6	6	PI	593983		rcbd
3	7	6	PI	593983		rcbd
3	8	6	PI	593983		rcbd
3	1	6	PI	597453		rcbd
3	2	6	PI	597453		rcbd
3	3	6	PI	597453		rcbd
3	4	6	PI	597453		rcbd
3	5	6	PI	597453		rcbd
3	6	6	PI	597453		rcbd
3	7	6	PI	597453		rcbd
3	8	4	PI	597453		rcbd
3	1	6	PI	597455		rcbd
3	2	6	PI	597455		rcbd
3	3	6	PI	597455		rcbd
3	4	6	PI	597455		rcbd
3	5	6	PI	597455		rcbd
3	6	6	PI	597455		rcbd
3	7	6	PI	597455		rcbd
3	8	6	PI	597455		rcbd
3	1	6		99PI406684		rcbd
3	2	6		99PI406684		rcbd
3	3	6		99PI406684		rcbd
3	4	6		99PI406684		rcbd
3	5	4		99PI406684		rcbd
3	6	6		99PI406684		rcbd
3	7	6		99PI406684		rcbd
3	8	6		99PI406684		rcbd
3	1	6		99PI423993		rcbd
3	2	6		99PI423993		rcbd
3	3	6		99PI423993		rcbd
3	4	6		99PI423993		rcbd
3	5	6		99PI423993		rcbd
3	6	6		99PI423993		rcbd
3	7	6		99PI423993		rcbd
3	8	6		99PI423993		rcbd
4	2	4	PI	507787		rcbd
4	3	5	PI	507787		rcbd
4	4	4	PI	507787		rcbd
4	5	6	PI	507787		rcbd
4	6	2	PI	507787		rcbd
4	8	2	PI	507787		rcbd
4	2	6	PI	507789		rcbd
4	3	6	PI	507789		rcbd
4	4	6	PI	507789		rcbd
4	5	6	PI	507789		rcbd
4	6	6	PI	507789		rcbd
4	8	6	PI	507789		rcbd
4	2	3	PI	522195		rcbd
4	3	4	PI	522195		rcbd
4	4	6	PI	522195		rcbd
4	5	6	PI	522195		rcbd
4	6	6	PI	522195		rcbd
4	8	6	PI	522195		rcbd
4	2	2	PI	522201		rcbd
4	3	6	PI	522201		rcbd
4	4	6	PI	522201		rcbd
4	5	6	PI	522201		rcbd
4	6	6	PI	522201		rcbd
4	8	6	PI	522201		rcbd
4	2	6	PI	522202		rcbd
4	3	6	PI	522202		rcbd
4	4	6	PI	522202		rcbd
4	5	6	PI	522202		rcbd
4	6	2	PI	522202		rcbd
4	8	6	PI	522202		rcbd
4	2	6	PI	522209	A	rcbd
4	3	6	PI	522209	A	rcbd
4	4	6	PI	522209	A	rcbd
4	5	6	PI	522209	A	rcbd
4	6	4	PI	522209	A	rcbd
4	8	6	PI	522209	A	rcbd
4	2	6	PI	522214	A	rcbd
4	3	6	PI	522214	A	rcbd
4	4	6	PI	522214	A	rcbd
4	5	6	PI	522214	A	rcbd
4	6	5	PI	522214	A	rcbd
4	8	4	PI	522214	A	rcbd
4	2	6	PI	522220	B	rcbd
4	3	6	PI	522220	B	rcbd
4	4	6	PI	522220	B	rcbd
4	5	6	PI	522220	B	rcbd
4	6	6	PI	522220	B	rcbd
4	8	6	PI	522220	B	rcbd
4	2	2	PI	522222		rcbd
4	3	6	PI	522222		rcbd
4	4	4	PI	522222		rcbd
4	5	5	PI	522222		rcbd
4	6	4	PI	522222		rcbd
4	8	5	PI	522222		rcbd
4	2	6	PI	522227		rcbd
4	3	6	PI	522227		rcbd
4	4	6	PI	522227		rcbd
4	5	6	PI	522227		rcbd
4	6	4	PI	522227		rcbd
4	8	4	PI	522227		rcbd
4	2	6	PI	522231	B	rcbd
4	3	5	PI	522231	B	rcbd
4	4	6	PI	522231	B	rcbd
4	5	6	PI	522231	B	rcbd
4	6	5	PI	522231	B	rcbd
4	8	6	PI	522231	B	rcbd
4	2	1	PI	549046		rcbd
4	3	2	PI	549046		rcbd
4	4	1	PI	549046		rcbd
4	5	1	PI	549046		rcbd
4	6	1	PI	549046		rcbd
4	8	1	PI	549046		rcbd
4	2	3		99PI423993		rcbd
4	3	6		99PI423993		rcbd
4	4	6		99PI423993		rcbd
4	5	6		99PI423993		rcbd
4	6	6		99PI423993		rcbd
4	8	6		99PI423993		rcbd
4	2	6		99PI507773		rcbd
4	3	6		99PI507773		rcbd
4	4	6		99PI507773		rcbd
4	5	6		99PI507773		rcbd
4	6	6		99PI507773		rcbd
4	8	6		99PI507773		rcbd
4	2	6		99PI522213A		rcbd
4	3	6		99PI522213A		rcbd
4	4	6		99PI522213A		rcbd
4	5	6		99PI522213A		rcbd
4	6	6		99PI522213A		rcbd
4	8	6		99PI522213A		rcbd
4	2	1		99PI522235C		rcbd
4	3	2		99PI522235C		rcbd
4	4	3		99PI522235C		rcbd
4	5	5		99PI522235C		rcbd
4	6	6		99PI522235C		rcbd
4	8	3		99PI522235C		rcbd
5	1	3	PI	483463		rcbd
5	2	3	PI	483463		rcbd
5	3	3	PI	483463		rcbd
5	4	4	PI	483463		rcbd
5	5	4	PI	483463		rcbd
5	6	6	PI	483463		rcbd
5	7	6	PI	483463		rcbd
5	8	3	PI	483463		rcbd
5	1	6	PI	507759		rcbd
5	2	6	PI	507759		rcbd
5	3	6	PI	507759		rcbd
5	4	6	PI	507759		rcbd
5	5	6	PI	507759		rcbd
5	6	6	PI	507759		rcbd
5	7	6	PI	507759		rcbd
5	8	6	PI	507759		rcbd
5	1	6	PI	507782		rcbd
5	2	6	PI	507782		rcbd
5	3	6	PI	507782		rcbd
5	4	6	PI	507782		rcbd
5	5	6	PI	507782		rcbd
5	6	6	PI	507782		rcbd
5	7	6	PI	507782		rcbd
5	8	6	PI	507782		rcbd
5	1	6	PI	507800	A	rcbd
5	2	6	PI	507800	A	rcbd
5	3	6	PI	507800	A	rcbd
5	4	6	PI	507800	A	rcbd
5	5	6	PI	507800	A	rcbd
5	6	6	PI	507800	A	rcbd
5	7	6	PI	507800	A	rcbd
5	8	6	PI	507800	A	rcbd
5	1	6	PI	507803		rcbd
5	2	6	PI	507803		rcbd
5	3	2	PI	507803		rcbd
5	4	6	PI	507803		rcbd
5	5	6	PI	507803		rcbd
5	6	6	PI	507803		rcbd
5	7	6	PI	507803		rcbd
5	8	6	PI	507803		rcbd
5	1	6	PI	507806	B	rcbd
5	2	6	PI	507806	B	rcbd
5	3	6	PI	507806	B	rcbd
5	4	6	PI	507806	B	rcbd
5	5	6	PI	507806	B	rcbd
5	6	6	PI	507806	B	rcbd
5	7	6	PI	507806	B	rcbd
5	8	6	PI	507806	B	rcbd
5	1	6	PI	507811		rcbd
5	2	6	PI	507811		rcbd
5	3	6	PI	507811		rcbd
5	4	6	PI	507811		rcbd
5	5	6	PI	507811		rcbd
5	6	6	PI	507811		rcbd
5	7	6	PI	507811		rcbd
5	8	6	PI	507811		rcbd
5	1	6	PI	507839		rcbd
5	2	6	PI	507839		rcbd
5	3	6	PI	507839		rcbd
5	4	6	PI	507839		rcbd
5	5	6	PI	507839		rcbd
5	6	6	PI	507839		rcbd
5	7	6	PI	507839		rcbd
5	8	6	PI	507839		rcbd
5	1	6	PI	507844	B	rcbd
5	2	6	PI	507844	B	rcbd
5	3	6	PI	507844	B	rcbd
5	4	6	PI	507844	B	rcbd
5	5	6	PI	507844	B	rcbd
5	6	6	PI	507844	B	rcbd
5	7	6	PI	507844	B	rcbd
5	8	6	PI	507844	B	rcbd
5	1	6	PI	549034		rcbd
5	2	6	PI	549034		rcbd
5	3	6	PI	549034		rcbd
5	4	5	PI	549034		rcbd
5	5	6	PI	549034		rcbd
5	6	6	PI	549034		rcbd
5	7	6	PI	549034		rcbd
5	8	6	PI	549034		rcbd
5	1	6	PI	597452	B	rcbd
5	2	6	PI	597452	B	rcbd
5	3	6	PI	597452	B	rcbd
5	4	6	PI	597452	B	rcbd
5	5	6	PI	597452	B	rcbd
5	6	6	PI	597452	B	rcbd
5	7	6	PI	597452	B	rcbd
5	8	6	PI	597452	B	rcbd
5	1	6		99PI423993		rcbd
5	2	6		99PI423993		rcbd
5	3	6		99PI423993		rcbd
5	4	6		99PI423993		rcbd
5	5	6		99PI423993		rcbd
5	6	6		99PI423993		rcbd
5	7	6		99PI423993		rcbd
5	8	6		99PI423993		rcbd
5	1	6		99PI507830A		rcbd
5	2	6		99PI507830A		rcbd
5	3	6		99PI507830A		rcbd
5	4	6		99PI507830A		rcbd
5	5	6		99PI507830A		rcbd
5	6	6		99PI507830A		rcbd
5	7	6		99PI507830A		rcbd
5	8	6		99PI507830A		rcbd
5	1	6		99PI507845		rcbd
5	2	6		99PI507845		rcbd
5	3	6		99PI507845		rcbd
5	4	6		99PI507845		rcbd
5	5	6		99PI507845		rcbd
5	6	6		99PI507845		rcbd
5	7	6		99PI507845		rcbd
5	8	6		99PI507845		rcbd
5	1	6		99PI532451		rcbd
5	2	6		99PI532451		rcbd
5	3	6		99PI532451		rcbd
5	4	6		99PI532451		rcbd
5	5	6		99PI532451		rcbd
5	6	6		99PI532451		rcbd
5	7	6		99PI532451		rcbd
5	8	6		99PI532451		rcbd
5	1	6		99PI532452B		rcbd
5	2	6		99PI532452B		rcbd
5	3	6		99PI532452B		rcbd
5	4	6		99PI532452B		rcbd
5	5	6		99PI532452B		rcbd
5	6	6		99PI532452B		rcbd
5	7	6		99PI532452B		rcbd
5	8	6		99PI532452B		rcbd
6	1	6	PI	507811		rcbd
6	2	6	PI	507811		rcbd
6	3	6	PI	507811		rcbd
6	4	5	PI	507811		rcbd
6	5	6	PI	507811		rcbd
6	6	6	PI	507811		rcbd
6	7	6	PI	507811		rcbd
6	8	2	PI	507811		rcbd
6	1	4	PI	507812	A	rcbd
6	2	6	PI	507812	A	rcbd
6	3	6	PI	507812	A	rcbd
6	4	6	PI	507812	A	rcbd
6	5	6	PI	507812	A	rcbd
6	6	6	PI	507812	A	rcbd
6	7	6	PI	507812	A	rcbd
6	8	6	PI	507812	A	rcbd
6	1	6	PI	522207	B	rcbd
6	2	6	PI	522207	B	rcbd
6	3	6	PI	522207	B	rcbd
6	4	6	PI	522207	B	rcbd
6	5	6	PI	522207	B	rcbd
6	6	6	PI	522207	B	rcbd
6	7	6	PI	522207	B	rcbd
6	8	6	PI	522207	B	rcbd
6	1	6	PI	522211	C	rcbd
6	2	6	PI	522211	C	rcbd
6	3	6	PI	522211	C	rcbd
6	4	6	PI	522211	C	rcbd
6	5	6	PI	522211	C	rcbd
6	6	6	PI	522211	C	rcbd
6	7	5	PI	522211	C	rcbd
6	8	6	PI	522211	C	rcbd
6	1	6	PI	532453	B	rcbd
6	2	6	PI	532453	B	rcbd
6	3	6	PI	532453	B	rcbd
6	4	6	PI	532453	B	rcbd
6	5	6	PI	532453	B	rcbd
6	6	6	PI	532453	B	rcbd
6	7	6	PI	532453	B	rcbd
6	8	6	PI	532453	B	rcbd
6	1	6	PI	549035	A	rcbd
6	2	6	PI	549035	A	rcbd
6	3	6	PI	549035	A	rcbd
6	4	6	PI	549035	A	rcbd
6	5	6	PI	549035	A	rcbd
6	6	6	PI	549035	A	rcbd
6	7	6	PI	549035	A	rcbd
6	8	6	PI	549035	A	rcbd
6	1	3	PI	549035	C	rcbd
6	2	6	PI	549035	C	rcbd
6	3	3	PI	549035	C	rcbd
6	4	2	PI	549035	C	rcbd
6	5	3	PI	549035	C	rcbd
6	6	3	PI	549035	C	rcbd
6	7	2	PI	549035	C	rcbd
6	8	2	PI	549035	C	rcbd
6	1	4	PI	597456		rcbd
6	2	4	PI	597456		rcbd
6	3	5	PI	597456		rcbd
6	4	5	PI	597456		rcbd
6	5	6	PI	597456		rcbd
6	6	6	PI	597456		rcbd
6	7	6	PI	597456		rcbd
6	8	6	PI	597456		rcbd
6	1	6	PI	597459	B	rcbd
6	2	6	PI	597459	B	rcbd
6	3	6	PI	597459	B	rcbd
6	4	6	PI	597459	B	rcbd
6	5	6	PI	597459	B	rcbd
6	6	6	PI	597459	B	rcbd
6	7	6	PI	597459	B	rcbd
6	8	6	PI	597459	B	rcbd
6	1	5	PI	597459	C	rcbd
6	2	6	PI	597459	C	rcbd
6	3	6	PI	597459	C	rcbd
6	4	6	PI	597459	C	rcbd
6	5	6	PI	597459	C	rcbd
6	6	6	PI	597459	C	rcbd
6	7	6	PI	597459	C	rcbd
6	8	6	PI	597459	C	rcbd
6	1	6		99PI423993		rcbd
6	2	6		99PI423993		rcbd
6	3	6		99PI423993		rcbd
6	4	6		99PI423993		rcbd
6	5	6		99PI423993		rcbd
6	6	6		99PI423993		rcbd
6	7	6		99PI423993		rcbd
6	8	6		99PI423993		rcbd
6	1	6		99PI483460A		rcbd
6	2	6		99PI483460A		rcbd
6	3	4		99PI483460A		rcbd
6	4	6		99PI483460A		rcbd
6	5	6		99PI483460A		rcbd
6	6	3		99PI483460A		rcbd
6	7	.		99PI483460A		rcbd
6	8	1		99PI483460A		rcbd
6	1	6		99PI483460B		rcbd
6	2	6		99PI483460B		rcbd
6	3	5		99PI483460B		rcbd
6	4	6		99PI483460B		rcbd
6	5	6		99PI483460B		rcbd
6	6	5		99PI483460B		rcbd
6	7	5		99PI483460B		rcbd
6	8	6		99PI483460B		rcbd
6	1	4		99PI483464B		rcbd
6	2	6		99PI483464B		rcbd
6	3	3		99PI483464B		rcbd
6	4	3		99PI483464B		rcbd
6	5	6		99PI483464B		rcbd
6	6	2		99PI483464B		rcbd
6	7	2		99PI483464B		rcbd
6	8	3		99PI483464B		rcbd
6	1	6		99PI532452A		rcbd
6	2	6		99PI532452A		rcbd
6	3	6		99PI532452A		rcbd
6	4	6		99PI532452A		rcbd
6	5	6		99PI532452A		rcbd
6	6	6		99PI532452A		rcbd
6	7	6		99PI532452A		rcbd
6	8	3		99PI532452A		rcbd
6	1	6		99PI532453A		rcbd
6	2	6		99PI532453A		rcbd
6	3	6		99PI532453A		rcbd
6	4	6		99PI532453A		rcbd
6	5	6		99PI532453A		rcbd
6	6	6		99PI532453A		rcbd
6	7	6		99PI532453A		rcbd
6	8	6		99PI532453A		rcbd
7	1	6	PI	458535		rcbd
7	2	6	PI	458535		rcbd
7	3	6	PI	458535		rcbd
7	4	6	PI	458535		rcbd
7	5	6	PI	458535		rcbd
7	6	6	PI	458535		rcbd
7	7	6	PI	458535		rcbd
7	8	6	PI	458535		rcbd
7	1	6	PI	458538		rcbd
7	2	6	PI	458538		rcbd
7	3	6	PI	458538		rcbd
7	4	6	PI	458538		rcbd
7	5	6	PI	458538		rcbd
7	6	6	PI	458538		rcbd
7	7	6	PI	458538		rcbd
7	8	6	PI	458538		rcbd
7	1	6	PI	458539	A	rcbd
7	2	6	PI	458539	A	rcbd
7	3	6	PI	458539	A	rcbd
7	4	6	PI	458539	A	rcbd
7	5	6	PI	458539	A	rcbd
7	6	6	PI	458539	A	rcbd
7	7	6	PI	458539	A	rcbd
7	8	6	PI	458539	A	rcbd
7	1	6	PI	464866	B	rcbd
7	2	6	PI	464866	B	rcbd
7	3	6	PI	464866	B	rcbd
7	4	6	PI	464866	B	rcbd
7	5	6	PI	464866	B	rcbd
7	6	6	PI	464866	B	rcbd
7	7	6	PI	464866	B	rcbd
7	8	6	PI	464866	B	rcbd
7	1	6	PI	464867		rcbd
7	2	6	PI	464867		rcbd
7	3	6	PI	464867		rcbd
7	4	6	PI	464867		rcbd
7	5	6	PI	464867		rcbd
7	6	6	PI	464867		rcbd
7	7	6	PI	464867		rcbd
7	8	6	PI	464867		rcbd
7	1	6	PI	464870		rcbd
7	2	6	PI	464870		rcbd
7	3	6	PI	464870		rcbd
7	4	6	PI	464870		rcbd
7	5	6	PI	464870		rcbd
7	6	6	PI	464870		rcbd
7	7	6	PI	464870		rcbd
7	8	6	PI	464870		rcbd
7	1	6	PI	464926		rcbd
7	2	6	PI	464926		rcbd
7	3	6	PI	464926		rcbd
7	4	6	PI	464926		rcbd
7	5	6	PI	464926		rcbd
7	6	5	PI	464926		rcbd
7	7	6	PI	464926		rcbd
7	8	6	PI	464926		rcbd
7	1	5	PI	464927	A	rcbd
7	2	6	PI	464927	A	rcbd
7	3	6	PI	464927	A	rcbd
7	4	6	PI	464927	A	rcbd
7	5	6	PI	464927	A	rcbd
7	6	6	PI	464927	A	rcbd
7	7	6	PI	464927	A	rcbd
7	8	6	PI	464927	A	rcbd
7	1	6	PI	464927	C	rcbd
7	2	6	PI	464927	C	rcbd
7	3	6	PI	464927	C	rcbd
7	4	6	PI	464927	C	rcbd
7	5	6	PI	464927	C	rcbd
7	6	5	PI	464927	C	rcbd
7	7	6	PI	464927	C	rcbd
7	8	6	PI	464927	C	rcbd
7	1	6	PI	567194		rcbd
7	2	6	PI	567194		rcbd
7	3	6	PI	567194		rcbd
7	4	6	PI	567194		rcbd
7	5	6	PI	567194		rcbd
7	6	6	PI	567194		rcbd
7	7	5	PI	567194		rcbd
7	8	6	PI	567194		rcbd
7	1	6	PI	567195		rcbd
7	2	6	PI	567195		rcbd
7	3	6	PI	567195		rcbd
7	4	4	PI	567195		rcbd
7	5	6	PI	567195		rcbd
7	6	6	PI	567195		rcbd
7	7	6	PI	567195		rcbd
7	8	6	PI	567195		rcbd
7	1	6	PI	567196		rcbd
7	2	6	PI	567196		rcbd
7	3	6	PI	567196		rcbd
7	4	6	PI	567196		rcbd
7	5	6	PI	567196		rcbd
7	6	6	PI	567196		rcbd
7	7	6	PI	567196		rcbd
7	8	6	PI	567196		rcbd
7	1	5	PI	578338	A	rcbd
7	2	6	PI	578338	A	rcbd
7	3	6	PI	578338	A	rcbd
7	4	6	PI	578338	A	rcbd
7	5	6	PI	578338	A	rcbd
7	6	6	PI	578338	A	rcbd
7	7	6	PI	578338	A	rcbd
7	8	6	PI	578338	A	rcbd
7	1	6	PI	578351		rcbd
7	2	6	PI	578351		rcbd
7	3	6	PI	578351		rcbd
7	4	6	PI	578351		rcbd
7	5	6	PI	578351		rcbd
7	6	6	PI	578351		rcbd
7	7	6	PI	578351		rcbd
7	8	6	PI	578351		rcbd
7	1	5		99PI423993		rcbd
7	2	6		99PI423993		rcbd
7	3	6		99PI423993		rcbd
7	4	6		99PI423993		rcbd
7	5	6		99PI423993		rcbd
7	6	3		99PI423993		rcbd
7	7	6		99PI423993		rcbd
7	8	6		99PI423993		rcbd
7	1	6		99PI464927B		rcbd
7	2	6		99PI464927B		rcbd
7	3	6		99PI464927B		rcbd
7	4	6		99PI464927B		rcbd
7	5	6		99PI464927B		rcbd
7	6	6		99PI464927B		rcbd
7	7	6		99PI464927B		rcbd
7	8	6		99PI464927B		rcbd
8	1	6	PI	342621	A	rcbd
8	2	2	PI	342621	A	rcbd
8	3	6	PI	342621	A	rcbd
8	4	6	PI	342621	A	rcbd
8	5	6	PI	342621	A	rcbd
8	6	6	PI	342621	A	rcbd
8	7	6	PI	342621	A	rcbd
8	8	6	PI	342621	A	rcbd
8	1	6	PI	423996		rcbd
8	2	6	PI	423996		rcbd
8	3	6	PI	423996		rcbd
8	4	4	PI	423996		rcbd
8	5	5	PI	423996		rcbd
8	6	6	PI	423996		rcbd
8	7	4	PI	423996		rcbd
8	8	4	PI	423996		rcbd
8	1	6	PI	423999	B	rcbd
8	2	5	PI	423999	B	rcbd
8	3	6	PI	423999	B	rcbd
8	4	6	PI	423999	B	rcbd
8	5	6	PI	423999	B	rcbd
8	6	6	PI	423999	B	rcbd
8	7	6	PI	423999	B	rcbd
8	8	6	PI	423999	B	rcbd
8	1	4	PI	458537	A	rcbd
8	2	6	PI	458537	A	rcbd
8	3	6	PI	458537	A	rcbd
8	4	6	PI	458537	A	rcbd
8	5	6	PI	458537	A	rcbd
8	6	6	PI	458537	A	rcbd
8	7	6	PI	458537	A	rcbd
8	8	6	PI	458537	A	rcbd
8	1	6	PI	458537	B	rcbd
8	2	6	PI	458537	B	rcbd
8	3	6	PI	458537	B	rcbd
8	4	6	PI	458537	B	rcbd
8	5	6	PI	458537	B	rcbd
8	6	6	PI	458537	B	rcbd
8	7	6	PI	458537	B	rcbd
8	8	5	PI	458537	B	rcbd
8	1	1	PI	549046		rcbd
8	2	4	PI	549046		rcbd
8	3	2	PI	549046		rcbd
8	4	2	PI	549046		rcbd
8	5	3	PI	549046		rcbd
8	6	2	PI	549046		rcbd
8	7	1	PI	549046		rcbd
8	8	1	PI	549046		rcbd
8	1	6	PI	578336		rcbd
8	2	6	PI	578336		rcbd
8	3	6	PI	578336		rcbd
8	4	6	PI	578336		rcbd
8	5	6	PI	578336		rcbd
8	6	6	PI	578336		rcbd
8	7	6	PI	578336		rcbd
8	8	6	PI	578336		rcbd
8	1	6	PI	578337		rcbd
8	2	6	PI	578337		rcbd
8	3	6	PI	578337		rcbd
8	4	6	PI	578337		rcbd
8	5	6	PI	578337		rcbd
8	6	6	PI	578337		rcbd
8	7	6	PI	578337		rcbd
8	8	6	PI	578337		rcbd
8	1	6	PI	578352		rcbd
8	2	6	PI	578352		rcbd
8	3	6	PI	578352		rcbd
8	4	6	PI	578352		rcbd
8	5	6	PI	578352		rcbd
8	6	6	PI	578352		rcbd
8	7	6	PI	578352		rcbd
8	8	6	PI	578352		rcbd
8	1	6	PI	578353	A	rcbd
8	2	6	PI	578353	A	rcbd
8	3	6	PI	578353	A	rcbd
8	4	6	PI	578353	A	rcbd
8	5	6	PI	578353	A	rcbd
8	6	6	PI	578353	A	rcbd
8	7	5	PI	578353	A	rcbd
8	8	6	PI	578353	A	rcbd
8	1	6	PI	578353	B	rcbd
8	2	6	PI	578353	B	rcbd
8	3	6	PI	578353	B	rcbd
8	4	6	PI	578353	B	rcbd
8	5	5	PI	578353	B	rcbd
8	6	6	PI	578353	B	rcbd
8	7	6	PI	578353	B	rcbd
8	8	6	PI	578353	B	rcbd
8	1	6	PI	578354		rcbd
8	2	6	PI	578354		rcbd
8	3	6	PI	578354		rcbd
8	4	6	PI	578354		rcbd
8	5	6	PI	578354		rcbd
8	6	6	PI	578354		rcbd
8	7	6	PI	578354		rcbd
8	8	6	PI	578354		rcbd
8	1	6	PI	578355		rcbd
8	2	6	PI	578355		rcbd
8	3	6	PI	578355		rcbd
8	4	6	PI	578355		rcbd
8	5	6	PI	578355		rcbd
8	6	6	PI	578355		rcbd
8	7	6	PI	578355		rcbd
8	8	6	PI	578355		rcbd
8	1	6	PI	578356		rcbd
8	2	6	PI	578356		rcbd
8	3	6	PI	578356		rcbd
8	4	6	PI	578356		rcbd
8	5	6	PI	578356		rcbd
8	6	6	PI	578356		rcbd
8	7	6	PI	578356		rcbd
8	8	6	PI	578356		rcbd
8	1	6	PI	578357		rcbd
8	2	6	PI	578357		rcbd
8	3	6	PI	578357		rcbd
8	4	6	PI	578357		rcbd
8	5	6	PI	578357		rcbd
8	6	6	PI	578357		rcbd
8	7	6	PI	578357		rcbd
8	8	6	PI	578357		rcbd
8	1	6		99PI423993		rcbd
8	2	3		99PI423993		rcbd
8	3	6		99PI423993		rcbd
8	4	6		99PI423993		rcbd
8	5	3		99PI423993		rcbd
8	6	6		99PI423993		rcbd
8	7	6		99PI423993		rcbd
8	8	6		99PI423993		rcbd
9	1	6	PI	424006	B	rcbd
9	2	6	PI	424006	B	rcbd
9	3	6	PI	424006	B	rcbd
9	4	6	PI	424006	B	rcbd
9	5	6	PI	424006	B	rcbd
9	6	6	PI	424006	B	rcbd
9	7	6	PI	424006	B	rcbd
9	8	6	PI	424006	B	rcbd
9	1	2	PI	468398	A	rcbd
9	2	6	PI	468398	A	rcbd
9	3	6	PI	468398	A	rcbd
9	4	6	PI	468398	A	rcbd
9	5	6	PI	468398	A	rcbd
9	6	6	PI	468398	A	rcbd
9	7	6	PI	468398	A	rcbd
9	8	6	PI	468398	A	rcbd
9	1	2	PI	507774		rcbd
9	2	5	PI	507774		rcbd
9	3	6	PI	507774		rcbd
9	4	6	PI	507774		rcbd
9	5	5	PI	507774		rcbd
9	6	6	PI	507774		rcbd
9	7	6	PI	507774		rcbd
9	8	6	PI	507774		rcbd
9	1	6	PI	507787		rcbd
9	2	6	PI	507787		rcbd
9	3	6	PI	507787		rcbd
9	4	6	PI	507787		rcbd
9	5	6	PI	507787		rcbd
9	6	6	PI	507787		rcbd
9	7	6	PI	507787		rcbd
9	8	6	PI	507787		rcbd
9	1	6	PI	507801		rcbd
9	2	6	PI	507801		rcbd
9	3	6	PI	507801		rcbd
9	4	6	PI	507801		rcbd
9	5	6	PI	507801		rcbd
9	6	6	PI	507801		rcbd
9	7	6	PI	507801		rcbd
9	8	6	PI	507801		rcbd
9	1	6	PI	507812	A	rcbd
9	2	6	PI	507812	A	rcbd
9	3	6	PI	507812	A	rcbd
9	4	6	PI	507812	A	rcbd
9	5	6	PI	507812	A	rcbd
9	6	6	PI	507812	A	rcbd
9	7	6	PI	507812	A	rcbd
9	8	6	PI	507812	A	rcbd
9	1	3	PI	518281		rcbd
9	2	6	PI	518281		rcbd
9	3	6	PI	518281		rcbd
9	4	6	PI	518281		rcbd
9	5	6	PI	518281		rcbd
9	6	6	PI	518281		rcbd
9	7	2	PI	518281		rcbd
9	8	6	PI	518281		rcbd
9	1	6	PI	522195		rcbd
9	2	6	PI	522195		rcbd
9	3	6	PI	522195		rcbd
9	4	6	PI	522195		rcbd
9	5	6	PI	522195		rcbd
9	6	6	PI	522195		rcbd
9	7	6	PI	522195		rcbd
9	8	6	PI	522195		rcbd
9	1	6	PI	522210		rcbd
9	2	6	PI	522210		rcbd
9	3	6	PI	522210		rcbd
9	4	6	PI	522210		rcbd
9	5	6	PI	522210		rcbd
9	6	6	PI	522210		rcbd
9	7	6	PI	522210		rcbd
9	8	6	PI	522210		rcbd
9	1	6	PI	522212	B	rcbd
9	2	6	PI	522212	B	rcbd
9	3	6	PI	522212	B	rcbd
9	4	6	PI	522212	B	rcbd
9	5	6	PI	522212	B	rcbd
9	6	6	PI	522212	B	rcbd
9	7	6	PI	522212	B	rcbd
9	8	6	PI	522212	B	rcbd
9	1	6	PI	522221		rcbd
9	2	6	PI	522221		rcbd
9	3	6	PI	522221		rcbd
9	4	6	PI	522221		rcbd
9	5	6	PI	522221		rcbd
9	6	6	PI	522221		rcbd
9	7	6	PI	522221		rcbd
9	8	6	PI	522221		rcbd
9	1	6	PI	522222		rcbd
9	2	6	PI	522222		rcbd
9	3	6	PI	522222		rcbd
9	4	6	PI	522222		rcbd
9	5	6	PI	522222		rcbd
9	6	6	PI	522222		rcbd
9	7	6	PI	522222		rcbd
9	8	6	PI	522222		rcbd
9	1	6	PI	522231	B	rcbd
9	2	6	PI	522231	B	rcbd
9	3	6	PI	522231	B	rcbd
9	4	6	PI	522231	B	rcbd
9	5	6	PI	522231	B	rcbd
9	6	6	PI	522231	B	rcbd
9	7	6	PI	522231	B	rcbd
9	8	6	PI	522231	B	rcbd
9	1	1	PI	549046		rcbd
9	2	1	PI	549046		rcbd
9	3	1	PI	549046		rcbd
9	4	1	PI	549046		rcbd
9	5	1	PI	549046		rcbd
9	6	1	PI	549046		rcbd
9	7	2	PI	549046		rcbd
9	8	2	PI	549046		rcbd
9	1	6		99PI507773		rcbd
9	2	6		99PI507773		rcbd
9	3	6		99PI507773		rcbd
9	4	6		99PI507773		rcbd
9	5	6		99PI507773		rcbd
9	6	6		99PI507773		rcbd
9	7	6		99PI507773		rcbd
9	8	6		99PI507773		rcbd
9	1	6		99PI522223		rcbd
9	2	6		99PI522223		rcbd
9	3	6		99PI522223		rcbd
9	4	6		99PI522223		rcbd
9	5	6		99PI522223		rcbd
9	6	6		99PI522223		rcbd
9	7	6		99PI522223		rcbd
9	8	6		99PI522223		rcbd
10	1	5	PI	468400	B	rcbd
10	2	5	PI	468400	B	rcbd
10	3	6	PI	468400	B	rcbd
10	4	6	PI	468400	B	rcbd
10	5	6	PI	468400	B	rcbd
10	6	6	PI	468400	B	rcbd
10	7	6	PI	468400	B	rcbd
10	8	6	PI	468400	B	rcbd
10	1	6	PI	507789		rcbd
10	2	6	PI	507789		rcbd
10	3	6	PI	507789		rcbd
10	4	6	PI	507789		rcbd
10	5	6	PI	507789		rcbd
10	6	6	PI	507789		rcbd
10	7	6	PI	507789		rcbd
10	8	6	PI	507789		rcbd
10	1	6	PI	507791		rcbd
10	2	6	PI	507791		rcbd
10	3	6	PI	507791		rcbd
10	4	6	PI	507791		rcbd
10	5	6	PI	507791		rcbd
10	6	6	PI	507791		rcbd
10	7	6	PI	507791		rcbd
10	8	5	PI	507791		rcbd
10	1	6	PI	507797		rcbd
10	2	1	PI	507797		rcbd
10	3	6	PI	507797		rcbd
10	4	1	PI	507797		rcbd
10	5	6	PI	507797		rcbd
10	6	6	PI	507797		rcbd
10	7	6	PI	507797		rcbd
10	8	6	PI	507797		rcbd
10	1	6	PI	522201		rcbd
10	2	6	PI	522201		rcbd
10	3	6	PI	522201		rcbd
10	4	6	PI	522201		rcbd
10	5	6	PI	522201		rcbd
10	6	6	PI	522201		rcbd
10	7	6	PI	522201		rcbd
10	8	6	PI	522201		rcbd
10	1	6	PI	522202		rcbd
10	2	6	PI	522202		rcbd
10	3	6	PI	522202		rcbd
10	4	6	PI	522202		rcbd
10	5	6	PI	522202		rcbd
10	6	6	PI	522202		rcbd
10	7	6	PI	522202		rcbd
10	8	6	PI	522202		rcbd
10	1	6	PI	522209	A	rcbd
10	2	5	PI	522209	A	rcbd
10	3	1	PI	522209	A	rcbd
10	4	6	PI	522209	A	rcbd
10	5	6	PI	522209	A	rcbd
10	6	6	PI	522209	A	rcbd
10	7	6	PI	522209	A	rcbd
10	8	6	PI	522209	A	rcbd
10	1	6	PI	522212	B	rcbd
10	2	6	PI	522212	B	rcbd
10	3	6	PI	522212	B	rcbd
10	4	6	PI	522212	B	rcbd
10	5	6	PI	522212	B	rcbd
10	6	6	PI	522212	B	rcbd
10	7	6	PI	522212	B	rcbd
10	8	6	PI	522212	B	rcbd
10	1	6	PI	522213	A	rcbd
10	2	6	PI	522213	A	rcbd
10	3	6	PI	522213	A	rcbd
10	4	6	PI	522213	A	rcbd
10	5	6	PI	522213	A	rcbd
10	6	6	PI	522213	A	rcbd
10	7	6	PI	522213	A	rcbd
10	8	6	PI	522213	A	rcbd
10	1	6	PI	522220	A	rcbd
10	2	5	PI	522220	A	rcbd
10	3	6	PI	522220	A	rcbd
10	4	6	PI	522220	A	rcbd
10	5	6	PI	522220	A	rcbd
10	6	5	PI	522220	A	rcbd
10	7	6	PI	522220	A	rcbd
10	8	6	PI	522220	A	rcbd
10	1	6	PI	522220	B	rcbd
10	2	6	PI	522220	B	rcbd
10	3	6	PI	522220	B	rcbd
10	4	6	PI	522220	B	rcbd
10	5	6	PI	522220	B	rcbd
10	6	6	PI	522220	B	rcbd
10	7	6	PI	522220	B	rcbd
10	8	6	PI	522220	B	rcbd
10	1	6	PI	522227		rcbd
10	2	6	PI	522227		rcbd
10	3	6	PI	522227		rcbd
10	4	6	PI	522227		rcbd
10	5	6	PI	522227		rcbd
10	6	6	PI	522227		rcbd
10	7	6	PI	522227		rcbd
10	8	3	PI	522227		rcbd
10	1	6	PI	522230	B	rcbd
10	2	6	PI	522230	B	rcbd
10	3	6	PI	522230	B	rcbd
10	4	6	PI	522230	B	rcbd
10	5	6	PI	522230	B	rcbd
10	6	5	PI	522230	B	rcbd
10	7	6	PI	522230	B	rcbd
10	8	6	PI	522230	B	rcbd
10	1	6	PI	522235	C	rcbd
10	2	6	PI	522235	C	rcbd
10	3	6	PI	522235	C	rcbd
10	4	6	PI	522235	C	rcbd
10	5	1	PI	522235	C	rcbd
10	6	4	PI	522235	C	rcbd
10	7	6	PI	522235	C	rcbd
10	8	6	PI	522235	C	rcbd
10	1	1	PI	549046		rcbd
10	2	1	PI	549046		rcbd
10	3	1	PI	549046		rcbd
10	4	1	PI	549046		rcbd
10	5	1	PI	549046		rcbd
10	6	1	PI	549046		rcbd
10	7	5	PI	549046		rcbd
10	8	1	PI	549046		rcbd
10	1	6		99PI522180		rcbd
10	2	6		99PI522180		rcbd
10	3	6		99PI522180		rcbd
10	4	6		99PI522180		rcbd
10	5	6		99PI522180		rcbd
10	6	6		99PI522180		rcbd
10	7	6		99PI522180		rcbd
10	8	6		99PI522180		rcbd
11	1	6	PI	522212	B	rcbd
11	2	6	PI	522212	B	rcbd
11	3	6	PI	522212	B	rcbd
11	4	6	PI	522212	B	rcbd
11	5	6	PI	522212	B	rcbd
11	6	6	PI	522212	B	rcbd
11	7	6	PI	522212	B	rcbd
11	8	6	PI	522212	B	rcbd
11	1	1	PI	549046		rcbd
11	2	1	PI	549046		rcbd
11	3	1	PI	549046		rcbd
11	4	2	PI	549046		rcbd
11	5	1	PI	549046		rcbd
11	6	1	PI	549046		rcbd
11	7	1	PI	549046		rcbd
11	8	1	PI	549046		rcbd
11	1	5	PI	639588	A	rcbd
11	2	6	PI	639588	A	rcbd
11	3	2	PI	639588	A	rcbd
11	4	6	PI	639588	A	rcbd
11	5	6	PI	639588	A	rcbd
11	6	5	PI	639588	A	rcbd
11	7	6	PI	639588	A	rcbd
11	8	6	PI	639588	A	rcbd
11	1	6	PI	639589		rcbd
11	2	6	PI	639589		rcbd
11	3	6	PI	639589		rcbd
11	4	6	PI	639589		rcbd
11	5	6	PI	639589		rcbd
11	6	6	PI	639589		rcbd
11	7	6	PI	639589		rcbd
11	8	6	PI	639589		rcbd
11	1	6	PI	639591		rcbd
11	2	6	PI	639591		rcbd
11	3	6	PI	639591		rcbd
11	4	6	PI	639591		rcbd
11	5	5	PI	639591		rcbd
11	6	6	PI	639591		rcbd
11	7	6	PI	639591		rcbd
11	8	6	PI	639591		rcbd
11	1	6	PI	639592		rcbd
11	2	6	PI	639592		rcbd
11	3	6	PI	639592		rcbd
11	4	6	PI	639592		rcbd
11	5	6	PI	639592		rcbd
11	6	6	PI	639592		rcbd
11	7	6	PI	639592		rcbd
11	8	6	PI	639592		rcbd
11	1	6	PI	639594		rcbd
11	2	6	PI	639594		rcbd
11	3	6	PI	639594		rcbd
11	4	6	PI	639594		rcbd
11	5	6	PI	639594		rcbd
11	6	6	PI	639594		rcbd
11	7	6	PI	639594		rcbd
11	8	6	PI	639594		rcbd
11	1	6	PI	639595		rcbd
11	2	6	PI	639595		rcbd
11	3	6	PI	639595		rcbd
11	4	6	PI	639595		rcbd
11	5	6	PI	639595		rcbd
11	6	1	PI	639595		rcbd
11	7	6	PI	639595		rcbd
11	8	1	PI	639595		rcbd
11	1	3	PI	639596		rcbd
11	2	5	PI	639596		rcbd
11	3	6	PI	639596		rcbd
11	4	6	PI	639596		rcbd
11	5	6	PI	639596		rcbd
11	6	6	PI	639596		rcbd
11	7	6	PI	639596		rcbd
11	8	6	PI	639596		rcbd
11	1	5	PI	639597	A	rcbd
11	2	4	PI	639597	A	rcbd
11	3	6	PI	639597	A	rcbd
11	4	6	PI	639597	A	rcbd
11	5	6	PI	639597	A	rcbd
11	6	5	PI	639597	A	rcbd
11	7	6	PI	639597	A	rcbd
11	8	1	PI	639597	A	rcbd
11	1	5	PI	639597	C	rcbd
11	2	4	PI	639597	C	rcbd
11	3	5	PI	639597	C	rcbd
11	4	6	PI	639597	C	rcbd
11	5	5	PI	639597	C	rcbd
11	6	6	PI	639597	C	rcbd
11	7	6	PI	639597	C	rcbd
11	8	4	PI	639597	C	rcbd
11	1	6	PI	639598		rcbd
11	2	6	PI	639598		rcbd
11	3	6	PI	639598		rcbd
11	4	6	PI	639598		rcbd
11	5	6	PI	639598		rcbd
11	6	6	PI	639598		rcbd
11	7	6	PI	639598		rcbd
11	8	6	PI	639598		rcbd
11	1	6	PI	639599		rcbd
11	2	6	PI	639599		rcbd
11	3	6	PI	639599		rcbd
11	4	6	PI	639599		rcbd
11	5	6	PI	639599		rcbd
11	6	6	PI	639599		rcbd
11	7	6	PI	639599		rcbd
11	8	6	PI	639599		rcbd
11	1	6	PI	639600	B	rcbd
11	2	4	PI	639600	B	rcbd
11	3	6	PI	639600	B	rcbd
11	4	6	PI	639600	B	rcbd
11	5	6	PI	639600	B	rcbd
11	6	6	PI	639600	B	rcbd
11	7	5	PI	639600	B	rcbd
11	8	6	PI	639600	B	rcbd
11	1	4	PI	639601	A	rcbd
11	2	6	PI	639601	A	rcbd
11	3	6	PI	639601	A	rcbd
11	4	5	PI	639601	A	rcbd
11	5	6	PI	639601	A	rcbd
11	6	4	PI	639601	A	rcbd
11	7	6	PI	639601	A	rcbd
11	8	6	PI	639601	A	rcbd
11	1	6	PI	639605		rcbd
11	2	6	PI	639605		rcbd
11	3	6	PI	639605		rcbd
11	4	6	PI	639605		rcbd
11	5	6	PI	639605		rcbd
11	6	6	PI	639605		rcbd
11	7	6	PI	639605		rcbd
11	8	6	PI	639605		rcbd
12	1	6	PI	522212	B	rcbd
12	2	6	PI	522212	B	rcbd
12	3	6	PI	522212	B	rcbd
12	4	5	PI	522212	B	rcbd
12	5	6	PI	522212	B	rcbd
12	6	5	PI	522212	B	rcbd
12	7	6	PI	522212	B	rcbd
12	8	6	PI	522212	B	rcbd
12	1	1	PI	549046		rcbd
12	2	1	PI	549046		rcbd
12	3	1	PI	549046		rcbd
12	4	1	PI	549046		rcbd
12	5	1	PI	549046		rcbd
12	6	1	PI	549046		rcbd
12	7	1	PI	549046		rcbd
12	8	1	PI	549046		rcbd
12	1	6	PI	603146		rcbd
12	2	6	PI	603146		rcbd
12	3	6	PI	603146		rcbd
12	4	6	PI	603146		rcbd
12	5	6	PI	603146		rcbd
12	6	6	PI	603146		rcbd
12	7	6	PI	603146		rcbd
12	8	6	PI	603146		rcbd
12	1	6	PI	639535		rcbd
12	2	6	PI	639535		rcbd
12	3	6	PI	639535		rcbd
12	4	6	PI	639535		rcbd
12	5	6	PI	639535		rcbd
12	6	6	PI	639535		rcbd
12	7	6	PI	639535		rcbd
12	8	6	PI	639535		rcbd
12	1	6	PI	639582	B	rcbd
12	2	6	PI	639582	B	rcbd
12	3	6	PI	639582	B	rcbd
12	4	4	PI	639582	B	rcbd
12	5	6	PI	639582	B	rcbd
12	6	6	PI	639582	B	rcbd
12	7	6	PI	639582	B	rcbd
12	8	6	PI	639582	B	rcbd
12	1	6	PI	639583		rcbd
12	2	6	PI	639583		rcbd
12	3	6	PI	639583		rcbd
12	4	6	PI	639583		rcbd
12	5	6	PI	639583		rcbd
12	6	6	PI	639583		rcbd
12	7	6	PI	639583		rcbd
12	8	6	PI	639583		rcbd
12	1	6	PI	639584		rcbd
12	2	6	PI	639584		rcbd
12	3	6	PI	639584		rcbd
12	4	6	PI	639584		rcbd
12	5	6	PI	639584		rcbd
12	6	6	PI	639584		rcbd
12	7	5	PI	639584		rcbd
12	8	6	PI	639584		rcbd
12	1	6	PI	639585		rcbd
12	2	6	PI	639585		rcbd
12	3	6	PI	639585		rcbd
12	4	6	PI	639585		rcbd
12	5	6	PI	639585		rcbd
12	6	6	PI	639585		rcbd
12	7	6	PI	639585		rcbd
12	8	6	PI	639585		rcbd
12	1	6	PI	639587		rcbd
12	2	6	PI	639587		rcbd
12	3	6	PI	639587		rcbd
12	4	6	PI	639587		rcbd
12	5	6	PI	639587		rcbd
12	6	6	PI	639587		rcbd
12	7	6	PI	639587		rcbd
12	8	6	PI	639587		rcbd
12	1	4	PI	639588	B	rcbd
12	2	6	PI	639588	B	rcbd
12	3	6	PI	639588	B	rcbd
12	4	6	PI	639588	B	rcbd
12	5	6	PI	639588	B	rcbd
12	6	6	PI	639588	B	rcbd
12	7	6	PI	639588	B	rcbd
12	8	6	PI	639588	B	rcbd
12	1	6	PI	639590	A	rcbd
12	2	6	PI	639590	A	rcbd
12	3	6	PI	639590	A	rcbd
12	4	6	PI	639590	A	rcbd
12	5	6	PI	639590	A	rcbd
12	6	6	PI	639590	A	rcbd
12	7	6	PI	639590	A	rcbd
12	8	6	PI	639590	A	rcbd
12	1	6	PI	639593		rcbd
12	2	6	PI	639593		rcbd
12	3	6	PI	639593		rcbd
12	4	6	PI	639593		rcbd
12	5	6	PI	639593		rcbd
12	6	6	PI	639593		rcbd
12	7	6	PI	639593		rcbd
12	8	6	PI	639593		rcbd
12	1	6	PI	639601	B	rcbd
12	2	6	PI	639601	B	rcbd
12	3	6	PI	639601	B	rcbd
12	4	6	PI	639601	B	rcbd
12	5	6	PI	639601	B	rcbd
12	6	6	PI	639601	B	rcbd
12	7	3	PI	639601	B	rcbd
12	8	6	PI	639601	B	rcbd
12	1	6	PI	639602		rcbd
12	2	6	PI	639602		rcbd
12	3	6	PI	639602		rcbd
12	4	6	PI	639602		rcbd
12	5	6	PI	639602		rcbd
12	6	6	PI	639602		rcbd
12	7	6	PI	639602		rcbd
12	8	6	PI	639602		rcbd
12	1	6	PI	639603		rcbd
12	2	4	PI	639603		rcbd
12	3	4	PI	639603		rcbd
12	4	6	PI	639603		rcbd
12	5	6	PI	639603		rcbd
12	6	4	PI	639603		rcbd
12	7	6	PI	639603		rcbd
12	8	6	PI	639603		rcbd
12	1	6	PI	639604		rcbd
12	2	6	PI	639604		rcbd
12	3	6	PI	639604		rcbd
12	4	6	PI	639604		rcbd
12	5	6	PI	639604		rcbd
12	6	6	PI	639604		rcbd
12	7	6	PI	639604		rcbd
12	8	6	PI	639604		rcbd
13	1	6	PI	423989	A	crd
13	2	6	PI	423989	A	crd
13	3	6	PI	423989	A	crd
13	4	6	PI	423989	A	crd
13	5	6	PI	423989	A	crd
13	6	6	PI	423989	A	crd
13	7	6	PI	423989	A	crd
13	8	6	PI	423989	A	crd
13	1	6	PI	423997		crd
13	2	6	PI	423997		crd
13	3	6	PI	423997		crd
13	4	6	PI	423997		crd
13	5	6	PI	423997		crd
13	6	6	PI	423997		crd
13	7	6	PI	423997		crd
13	8	6	PI	423997		crd
13	1	6	PI	423998		crd
13	2	6	PI	423998		crd
13	3	6	PI	423998		crd
13	4	6	PI	423998		crd
13	5	6	PI	423998		crd
13	6	6	PI	423998		crd
13	7	6	PI	423998		crd
13	8	6	PI	423998		crd
13	1	6	PI	424000		crd
13	2	6	PI	424000		crd
13	3	5	PI	424000		crd
13	4	6	PI	424000		crd
13	5	6	PI	424000		crd
13	6	6	PI	424000		crd
13	7	6	PI	424000		crd
13	8	4	PI	424000		crd
13	1	6	PI	424002		crd
13	2	6	PI	424002		crd
13	3	6	PI	424002		crd
13	4	5	PI	424002		crd
13	5	6	PI	424002		crd
13	6	6	PI	424002		crd
13	7	6	PI	424002		crd
13	8	6	PI	424002		crd
13	1	4	PI	424003		crd
13	2	6	PI	424003		crd
13	3	5	PI	424003		crd
13	4	6	PI	424003		crd
13	5	6	PI	424003		crd
13	6	6	PI	424003		crd
13	7	6	PI	424003		crd
13	8	6	PI	424003		crd
13	1	6	PI	464868	A	crd
13	2	6	PI	464868	A	crd
13	3	6	PI	464868	A	crd
13	4	6	PI	464868	A	crd
13	5	6	PI	464868	A	crd
13	6	6	PI	464868	A	crd
13	7	6	PI	464868	A	crd
13	8	6	PI	464868	A	crd
13	1	6	PI	522212	B	crd
13	2	5	PI	522212	B	crd
13	3	4	PI	522212	B	crd
13	4	6	PI	522212	B	crd
13	5	6	PI	522212	B	crd
13	6	6	PI	522212	B	crd
13	7	6	PI	522212	B	crd
13	8	6	PI	522212	B	crd
13	1	1	PI	549046		crd
13	2	2	PI	549046		crd
13	3	2	PI	549046		crd
13	4	1	PI	549046		crd
13	5	1	PI	549046		crd
13	6	2	PI	549046		crd
13	7	2	PI	549046		crd
13	8	1	PI	549046		crd
13	1	6	PI	639606		crd
13	2	6	PI	639606		crd
13	3	6	PI	639606		crd
13	4	6	PI	639606		crd
13	5	6	PI	639606		crd
13	6	6	PI	639606		crd
13	7	6	PI	639606		crd
13	8	6	PI	639606		crd
13	1	6	PI	639607		crd
13	2	5	PI	639607		crd
13	3	4	PI	639607		crd
13	4	6	PI	639607		crd
13	5	6	PI	639607		crd
13	6	1	PI	639607		crd
13	7	5	PI	639607		crd
13	8	6	PI	639607		crd
13	1	6	PI	639608		crd
13	2	5	PI	639608		crd
13	3	6	PI	639608		crd
13	4	6	PI	639608		crd
13	5	6	PI	639608		crd
13	6	6	PI	639608		crd
13	7	2	PI	639608		crd
13	8	6	PI	639608		crd
13	1	6	PI	639609		crd
13	2	4	PI	639609		crd
13	3	6	PI	639609		crd
13	4	6	PI	639609		crd
13	5	6	PI	639609		crd
13	6	6	PI	639609		crd
13	7	6	PI	639609		crd
13	8	4	PI	639609		crd
13	1	6	PI	639610		crd
13	2	6	PI	639610		crd
13	3	6	PI	639610		crd
13	4	6	PI	639610		crd
13	5	6	PI	639610		crd
13	6	6	PI	639610		crd
13	7	6	PI	639610		crd
13	8	6	PI	639610		crd
13	1	6	PI	639611		crd
13	2	5	PI	639611		crd
13	3	6	PI	639611		crd
13	4	6	PI	639611		crd
13	5	6	PI	639611		crd
13	6	6	PI	639611		crd
13	7	6	PI	639611		crd
13	8	6	PI	639611		crd
13	1	6	PI	639612	A	crd
13	2	6	PI	639612	A	crd
13	3	6	PI	639612	A	crd
13	4	6	PI	639612	A	crd
13	5	6	PI	639612	A	crd
13	6	6	PI	639612	A	crd
13	7	6	PI	639612	A	crd
13	8	6	PI	639612	A	crd
13	1	6	PI	639612	B	crd
13	2	6	PI	639612	B	crd
13	3	6	PI	639612	B	crd
13	4	6	PI	639612	B	crd
13	5	6	PI	639612	B	crd
13	6	6	PI	639612	B	crd
13	7	6	PI	639612	B	crd
13	8	6	PI	639612	B	crd
13	1	6	PI	639613		crd
13	2	6	PI	639613		crd
13	3	6	PI	639613		crd
13	4	6	PI	639613		crd
13	5	6	PI	639613		crd
13	6	6	PI	639613		crd
13	7	6	PI	639613		crd
13	8	6	PI	639613		crd
13	1	6	PI	639614		crd
13	2	6	PI	639614		crd
13	3	6	PI	639614		crd
13	4	6	PI	639614		crd
13	5	6	PI	639614		crd
13	6	6	PI	639614		crd
13	7	6	PI	639614		crd
13	8	6	PI	639614		crd
13	1	6	PI	639615		crd
13	2	6	PI	639615		crd
13	3	2	PI	639615		crd
13	4	6	PI	639615		crd
13	5	6	PI	639615		crd
13	6	6	PI	639615		crd
13	7	6	PI	639615		crd
13	8	6	PI	639615		crd
13	1	5	PI	639617	A	crd
13	2	6	PI	639617	A	crd
13	3	5	PI	639617	A	crd
13	4	6	PI	639617	A	crd
13	5	6	PI	639617	A	crd
13	6	6	PI	639617	A	crd
13	7	6	PI	639617	A	crd
13	8	6	PI	639617	A	crd
13	1	4	PI	639617	B	crd
13	2	6	PI	639617	B	crd
13	3	5	PI	639617	B	crd
13	4	6	PI	639617	B	crd
13	5	6	PI	639617	B	crd
13	6	1	PI	639617	B	crd
13	7	6	PI	639617	B	crd
13	8	6	PI	639617	B	crd
13	1	6	PI	639618		crd
13	2	6	PI	639618		crd
13	3	6	PI	639618		crd
13	4	6	PI	639618		crd
13	5	6	PI	639618		crd
13	6	6	PI	639618		crd
13	7	6	PI	639618		crd
13	8	6	PI	639618		crd
13	1	6	PI	639619		crd
13	2	6	PI	639619		crd
13	3	6	PI	639619		crd
13	4	6	PI	639619		crd
13	5	6	PI	639619		crd
13	6	6	PI	639619		crd
13	7	6	PI	639619		crd
13	8	6	PI	639619		crd
13	1	5	PI	639620		crd
13	2	6	PI	639620		crd
13	3	6	PI	639620		crd
13	4	6	PI	639620		crd
13	5	6	PI	639620		crd
13	6	6	PI	639620		crd
13	7	6	PI	639620		crd
13	8	6	PI	639620		crd
13	1	6	PI	639622		crd
13	2	6	PI	639622		crd
13	3	6	PI	639622		crd
13	4	6	PI	639622		crd
13	5	6	PI	639622		crd
13	6	6	PI	639622		crd
13	7	6	PI	639622		crd
13	8	6	PI	639622		crd
13	1	6	PI	639623	A	crd
13	2	6	PI	639623	A	crd
13	3	6	PI	639623	A	crd
13	4	6	PI	639623	A	crd
13	5	6	PI	639623	A	crd
13	6	6	PI	639623	A	crd
13	7	6	PI	639623	A	crd
13	8	6	PI	639623	A	crd
13	1	6	PI	639623	B	crd
13	2	6	PI	639623	B	crd
13	3	6	PI	639623	B	crd
13	4	6	PI	639623	B	crd
13	5	5	PI	639623	B	crd
13	6	6	PI	639623	B	crd
13	7	6	PI	639623	B	crd
13	8	6	PI	639623	B	crd
13	1	6	PI	639624		crd
13	2	6	PI	639624		crd
13	3	6	PI	639624		crd
13	4	6	PI	639624		crd
13	5	6	PI	639624		crd
13	6	6	PI	639624		crd
13	7	6	PI	639624		crd
13	8	6	PI	639624		crd
13	1	6	PI	639625		crd
13	2	6	PI	639625		crd
13	3	6	PI	639625		crd
13	4	6	PI	639625		crd
13	5	6	PI	639625		crd
13	6	6	PI	639625		crd
13	7	6	PI	639625		crd
13	8	6	PI	639625		crd
13	1	6	PI	639626		crd
13	2	6	PI	639626		crd
13	3	6	PI	639626		crd
13	4	6	PI	639626		crd
13	5	6	PI	639626		crd
13	6	6	PI	639626		crd
13	7	6	PI	639626		crd
13	8	6	PI	639626		crd
13	1	6		99PI342621C		crd
13	2	6		99PI342621C		crd
13	3	6		99PI342621C		crd
13	4	6		99PI342621C		crd
13	5	6		99PI342621C		crd
13	6	6		99PI342621C		crd
13	7	6		99PI342621C		crd
13	8	6		99PI342621C		crd
13	1	6		99PI423988		crd
13	2	6		99PI423988		crd
13	3	6		99PI423988		crd
13	4	6		99PI423988		crd
13	5	6		99PI423988		crd
13	6	6		99PI423988		crd
13	7	6		99PI423988		crd
13	8	6		99PI423988		crd
13	1	6		99PI423992		crd
13	2	6		99PI423992		crd
13	3	6		99PI423992		crd
13	4	6		99PI423992		crd
13	5	6		99PI423992		crd
13	6	6		99PI423992		crd
13	7	6		99PI423992		crd
13	8	6		99PI423992		crd
13	1	6		99PI423993		crd
13	2	6		99PI423993		crd
13	3	6		99PI423993		crd
13	4	6		99PI423993		crd
13	5	6		99PI423993		crd
13	6	6		99PI423993		crd
13	7	6		99PI423993		crd
13	8	6		99PI423993		crd
13	1	6		99PI464866A		crd
13	2	6		99PI464866A		crd
13	3	6		99PI464866A		crd
13	4	6		99PI464866A		crd
13	5	6		99PI464866A		crd
13	6	6		99PI464866A		crd
13	7	6		99PI464866A		crd
13	8	6		99PI464866A		crd
14	1	6	PI	423990	A	rcbd
14	2	6	PI	423990	A	rcbd
14	3	5	PI	423990	A	rcbd
14	4	6	PI	423990	A	rcbd
14	5	4	PI	423990	A	rcbd
14	6	6	PI	423990	A	rcbd
14	7	6	PI	423990	A	rcbd
14	8	6	PI	423990	A	rcbd
14	1	6	PI	423994		rcbd
14	2	6	PI	423994		rcbd
14	3	6	PI	423994		rcbd
14	4	6	PI	423994		rcbd
14	5	6	PI	423994		rcbd
14	6	6	PI	423994		rcbd
14	7	6	PI	423994		rcbd
14	8	6	PI	423994		rcbd
14	1	6	PI	447003	A	rcbd
14	2	2	PI	447003	A	rcbd
14	3	6	PI	447003	A	rcbd
14	4	6	PI	447003	A	rcbd
14	5	6	PI	447003	A	rcbd
14	6	6	PI	447003	A	rcbd
14	7	6	PI	447003	A	rcbd
14	8	6	PI	447003	A	rcbd
14	1	6	PI	458536		rcbd
14	2	6	PI	458536		rcbd
14	3	5	PI	458536		rcbd
14	4	5	PI	458536		rcbd
14	5	6	PI	458536		rcbd
14	6	6	PI	458536		rcbd
14	7	6	PI	458536		rcbd
14	8	6	PI	458536		rcbd
14	1	6	PI	458540	B	rcbd
14	2	6	PI	458540	B	rcbd
14	3	6	PI	458540	B	rcbd
14	4	6	PI	458540	B	rcbd
14	5	6	PI	458540	B	rcbd
14	6	.	PI	458540	B	rcbd
14	7	6	PI	458540	B	rcbd
14	8	6	PI	458540	B	rcbd
14	1	4	PI	458540	C	rcbd
14	2	6	PI	458540	C	rcbd
14	3	6	PI	458540	C	rcbd
14	4	6	PI	458540	C	rcbd
14	5	6	PI	458540	C	rcbd
14	6	6	PI	458540	C	rcbd
14	7	6	PI	458540	C	rcbd
14	8	6	PI	458540	C	rcbd
14	1	6	PI	464928		rcbd
14	2	5	PI	464928		rcbd
14	3	6	PI	464928		rcbd
14	4	6	PI	464928		rcbd
14	5	6	PI	464928		rcbd
14	6	6	PI	464928		rcbd
14	7	6	PI	464928		rcbd
14	8	6	PI	464928		rcbd
14	1	6	PI	464929	A	rcbd
14	2	6	PI	464929	A	rcbd
14	3	6	PI	464929	A	rcbd
14	4	5	PI	464929	A	rcbd
14	5	6	PI	464929	A	rcbd
14	6	6	PI	464929	A	rcbd
14	7	6	PI	464929	A	rcbd
14	8	6	PI	464929	A	rcbd
14	1	3	PI	522212	B	rcbd
14	2	6	PI	522212	B	rcbd
14	3	6	PI	522212	B	rcbd
14	4	6	PI	522212	B	rcbd
14	5	6	PI	522212	B	rcbd
14	6	6	PI	522212	B	rcbd
14	7	6	PI	522212	B	rcbd
14	8	6	PI	522212	B	rcbd
14	1	1	PI	549046		rcbd
14	2	1	PI	549046		rcbd
14	3	1	PI	549046		rcbd
14	4	1	PI	549046		rcbd
14	5	1	PI	549046		rcbd
14	6	1	PI	549046		rcbd
14	7	2	PI	549046		rcbd
14	8	1	PI	549046		rcbd
14	1	5	PI	578346	A	rcbd
14	2	6	PI	578346	A	rcbd
14	3	6	PI	578346	A	rcbd
14	4	6	PI	578346	A	rcbd
14	5	6	PI	578346	A	rcbd
14	6	6	PI	578346	A	rcbd
14	7	6	PI	578346	A	rcbd
14	8	6	PI	578346	A	rcbd
14	1	6	PI	639590	B	rcbd
14	2	6	PI	639590	B	rcbd
14	3	6	PI	639590	B	rcbd
14	4	6	PI	639590	B	rcbd
14	5	6	PI	639590	B	rcbd
14	6	6	PI	639590	B	rcbd
14	7	6	PI	639590	B	rcbd
14	8	6	PI	639590	B	rcbd
14	1	2	PI	639621		rcbd
14	2	6	PI	639621		rcbd
14	3	6	PI	639621		rcbd
14	4	6	PI	639621		rcbd
14	5	6	PI	639621		rcbd
14	6	6	PI	639621		rcbd
14	7	6	PI	639621		rcbd
14	8	6	PI	639621		rcbd
14	1	5	PI	639635		rcbd
14	2	6	PI	639635		rcbd
14	3	6	PI	639635		rcbd
14	4	6	PI	639635		rcbd
14	5	6	PI	639635		rcbd
14	6	6	PI	639635		rcbd
14	7	6	PI	639635		rcbd
14	8	6	PI	639635		rcbd
14	1	6		99PI458540D		rcbd
14	2	5		99PI458540D		rcbd
14	3	3		99PI458540D		rcbd
14	4	6		99PI458540D		rcbd
14	5	6		99PI458540D		rcbd
14	6	6		99PI458540D		rcbd
14	7	6		99PI458540D		rcbd
14	8	6		99PI458540D		rcbd
14	1	4		99PI597450B		rcbd
14	2	3		99PI597450B		rcbd
14	3	6		99PI597450B		rcbd
14	4	5		99PI597450B		rcbd
14	5	6		99PI597450B		rcbd
14	6	4		99PI597450B		rcbd
14	7	6		99PI597450B		rcbd
14	8	6		99PI597450B		rcbd
15	1	6	PI	423989	B	rcbd
15	2	6	PI	423989	B	rcbd
15	3	4	PI	423989	B	rcbd
15	4	6	PI	423989	B	rcbd
15	5	6	PI	423989	B	rcbd
15	6	6	PI	423989	B	rcbd
15	7	3	PI	423989	B	rcbd
15	8	6	PI	423989	B	rcbd
15	1	6	PI	464868	B	rcbd
15	2	6	PI	464868	B	rcbd
15	3	6	PI	464868	B	rcbd
15	4	6	PI	464868	B	rcbd
15	5	6	PI	464868	B	rcbd
15	6	6	PI	464868	B	rcbd
15	7	6	PI	464868	B	rcbd
15	8	6	PI	464868	B	rcbd
15	1	6	PI	464871	B	rcbd
15	2	6	PI	464871	B	rcbd
15	3	6	PI	464871	B	rcbd
15	4	6	PI	464871	B	rcbd
15	5	6	PI	464871	B	rcbd
15	6	6	PI	464871	B	rcbd
15	7	6	PI	464871	B	rcbd
15	8	6	PI	464871	B	rcbd
15	1	6	PI	464871	C	rcbd
15	2	6	PI	464871	C	rcbd
15	3	6	PI	464871	C	rcbd
15	4	6	PI	464871	C	rcbd
15	5	6	PI	464871	C	rcbd
15	6	6	PI	464871	C	rcbd
15	7	6	PI	464871	C	rcbd
15	8	6	PI	464871	C	rcbd
15	1	6	PI	464925	B	rcbd
15	2	6	PI	464925	B	rcbd
15	3	6	PI	464925	B	rcbd
15	4	6	PI	464925	B	rcbd
15	5	6	PI	464925	B	rcbd
15	6	6	PI	464925	B	rcbd
15	7	6	PI	464925	B	rcbd
15	8	6	PI	464925	B	rcbd
15	1	6	PI	464925	C	rcbd
15	2	6	PI	464925	C	rcbd
15	3	6	PI	464925	C	rcbd
15	4	6	PI	464925	C	rcbd
15	5	6	PI	464925	C	rcbd
15	6	6	PI	464925	C	rcbd
15	7	6	PI	464925	C	rcbd
15	8	6	PI	464925	C	rcbd
15	1	6	PI	479767		rcbd
15	2	6	PI	479767		rcbd
15	3	6	PI	479767		rcbd
15	4	6	PI	479767		rcbd
15	5	6	PI	479767		rcbd
15	6	6	PI	479767		rcbd
15	7	6	PI	479767		rcbd
15	8	6	PI	479767		rcbd
15	1	6	PI	479768		rcbd
15	2	6	PI	479768		rcbd
15	3	6	PI	479768		rcbd
15	4	6	PI	479768		rcbd
15	5	6	PI	479768		rcbd
15	6	6	PI	479768		rcbd
15	7	4	PI	479768		rcbd
15	8	6	PI	479768		rcbd
15	1	6	PI	522212	B	rcbd
15	2	6	PI	522212	B	rcbd
15	3	6	PI	522212	B	rcbd
15	4	6	PI	522212	B	rcbd
15	5	6	PI	522212	B	rcbd
15	6	2	PI	522212	B	rcbd
15	7	6	PI	522212	B	rcbd
15	8	4	PI	522212	B	rcbd
15	1	1	PI	549046		rcbd
15	2	1	PI	549046		rcbd
15	3	1	PI	549046		rcbd
15	4	1	PI	549046		rcbd
15	5	1	PI	549046		rcbd
15	6	1	PI	549046		rcbd
15	7	1	PI	549046		rcbd
[truncated: 1,313 more rows]
